# Supplementary material for: Evaluating UV Stability of Miscanthus × giganteus Particles via Radiografting of UV Absorbers
Source: Molecules. 2025 Sep 8;30(17):3649. doi: 10.3390/molecules30173649 (PMC12430285; doi:10.3390/molecules30173649)
Supplement: Supplementary file 1 [file molecules-30-03649-s001.zip]

Archive with 1 entries (1 files):
- molecules-3774446-supplementary.pdf
